# Supplementary material for: The genomic determinants of adaptive evolution in a fungal pathogen
Source: Evol Lett. 2019 May 1;3(3):299–312. doi: 10.1002/evl3.117 (PMC6546377; doi:10.1002/evl3.117)
Supplement: Supplementary file 2 — Table S1. Summary table of isolates used in this study and genome assembly statistics. [file EVL3-3-299-s002.xls]

## Sheet: Feuille1
Table S1: Summary of Zymoseptoria tritici genomes
Isolate	Origin	Sequencing year	Sequencing technology	No. of reads	Coverage (X)	Statistics for the complete assembly						Statistics for assembly with scaffold >= 1 kb
						Assembly size (Mb)	No. of scaffold	Scaffold N50 (kb)	GC-content (%)	Repeat content (%) a		Assembly size (Mb)	No. of scaffold	Scaffold N50 (kb)	GC-content (%)	Repeat content (%) a
Zt02	Denmark	2013	Illumina (100 bp PE)	26295050	66.7824	39.3742	12177	85.79	52.1922	18.7788		37.5367	1305	90.42	52.6613	15.4659
Zt04	Denmark	2013	Illumina (100 bp PE)	33489286	83.111	40.2946	15422	92.78	51.9568	20.4747		38.038	1541	98.49	52.5005	16.6371
Zt05	Denmark	2013	Illumina (100 bp PE)	22063210	54.0879	40.7914	15564	79.52	52.0746	20.0503		38.5029	1581	88.19	52.578	16.1077
Zt07	Denmark	2013	Illumina (100 bp PE)	25176584	64.2103	39.2096	13814	75.78	52.1076	18.9412		37.2615	1329	79.7	52.6011	15.5966
IPO323	Holland	2006	Sanger		0	39.6862	21	2674.95	52.1387	19.8965		39.6862	21	2674.95	52.1387	19.8965
Zt10	Iran	2008	Illumina (75 bp PE)		0	34.0778	1168	91.87	53.4483	4.42703		34.0778	1168	91.87	53.4483	4.42703
Zt11	Iran	2008	Illumina (75 bp PE)		0	32.7699	951	108.52	53.6341	4.32218		32.7699	951	108.52	53.6341	4.32218
Zt148	Germany	2013	Illumina (100 bp PE)	26258012	66.8972	39.2513	15962	81.03	52.2817	17.5444		36.9978	1356	89.05	52.7988	14.0312
Zt150	Germany	2013	Illumina (100 bp PE)	27953470	69.6465	40.1362	11792	95.11	52.2152	19.3173		38.4423	1283	102.36	52.5923	16.3407
Zt151	Germany	2013	Illumina (100 bp PE)	25891252	65.6618	39.4312	13364	86.32	52.1968	18.6284		37.4346	1292	92.96	52.6488	15.3002
Zt153	Germany	2013	Illumina (100 bp PE)	22361526	57.1607	39.1205	15115	78.35	52.2827	17.7978		36.8451	1462	84.9	52.8188	13.9167
Zt154	Germany	2013	Illumina (100 bp PE)	23552396	60.1064	39.1845	17378	76.43	52.2364	17.6489		36.656	1402	81.49	52.8977	13.4538
Zt155	France	2013	Illumina (100 bp PE)	23692400	60.478	39.1752	15781	86.59	52.2868	17.7333		36.9113	1407	94.19	52.7887	13.8665
a based on the 497 repeat families from Grandaubert et al. 2015
