# Supplementary material for: The genomic determinants of adaptive evolution in a fungal pathogen
Source: Evol Lett. 2019 May 1;3(3):299–312. doi: 10.1002/evl3.117 (PMC6546377; doi:10.1002/evl3.117)
Supplement: Supplementary file 3 — Table S2. Summary statistics of the multiple‐genome alignment of thirteen Z. tritici genomes. Supplementary Data. All scripts and data necessary to reproduce the analyses and figures have been deposited at FigShare under the https://doi.org/10.6084/m9.figshare.6848513. [file EVL3-3-299-s003.xls]

## Sheet: Feuille1
Table S2: Summary of genome alignment statistics
	All blocks	Blocks >= 1 kb
Number of alignment blocks	19357	5586
Min. block length (bp)	20	1000
Max. block length (bp)	61549	61549
Mean block length (bp)	1780	5554
Median block length (bp)	309	3182
Block length N50 (kb)	8.1	9.8
Total alignment length (Mb)	34.46	31.02
Total block length comprising the thirteen isolates (Mb)	27.85	27.13
